# Supplementary material for: CYP1A1/20-HETE/GPR75 Axis-Mediated Arachidonic Acid Metabolism Dysregulation in H-Type Hypertension Pathogenesis
Source: Int J Mol Sci. 2025 Jun 20;26(13):5947. doi: 10.3390/ijms26135947 (PMC12249897; doi:10.3390/ijms26135947)
Supplement: Supplementary file 1 [file ijms-26-05947-s001.zip]

Archive with 1 entries (1 files):
- ijms-3646324-supplementary.pdf
